# Supplementary material for: Early Progesterone Change Associated With Pregnancy Outcome After Fresh Embryo Transfer in Assisted Reproduction Technology Cycles With Progesterone Level of >1.5 ng/ml on Human Chorionic Gonadotropin Trigger Day
Source: Front Endocrinol (Lausanne). 2020 Sep 15;11:653. doi: 10.3389/fendo.2020.00653 (PMC7522275; doi:10.3389/fendo.2020.00653)
Supplement: Supplementary Table 1 — P4 data.xlsx The data used in the present study. [file Table_1.XLSX]

## Sheet: Data
編號	age	duration	FSH0	LH0	AMH0	E20	P4level1	LH	E2	P4level2	P4ratio	oocyte	MII	totalE	goodD3E	goodembryorate	ETno	preg	sac	abort	livebirth	birthnum	FertilizationR	weight	weeks
1	32	6	7.61	3.52	2.17	18	0.74	3	2967	6.73	9.09	5	4	4	1	0.25	4	0	0	0	0	0	1
2	38	0.3	7.1	2.5	1.6	19	2.13	5.2	223	6.21	2.92	5	3	3	3	1	3	0	0	0	0	0	1
3	36	5	9.26	2.06	1.99	21	1.03	1.1	962	6.02	5.84	5	3	3	3	1	3	0	0	0	0	0	1
4	31	3	4.2	6	4.2	22	3.78	1.9	3117	5.52	1.46	15	11	6	6	1	4	0	0	0	0	0	0.545
5	37	10	8.03	9.78	4.03	17	4.45	2.8	1611	5.5	1.24	8	6	8	2	0.25	2	0	0	0	0	0	1
6	30	1	7.14	7.14	5.77	31	0.38	8	3352	5.43	14.29	15	12	9	6	0.667	4	1	1	0	1	1	0.75	2275	37
7	31	1	8.11	5.6	3.2	24	3.57	1	1463	5.2	1.46	15	12	8	7	0.875	4	0	0	0	0	0	0.667
8	31	7	6.5	4.4	4.07	16	0.63	4.6	2270	5.02	7.97	8	7	4	1	0.25	2	1	1	0	1	1	0.571	3600	40
9	31	2	5.04	3.8	2.57	52	2.4	2.6	2207	4.88	2.03	7	7	5	4	0.8	4	1	2	0	1	2	0.714	1950	33
10	34	11	8.91	11.38	5.3	45	0.84	2.7	1578	4.81	5.73	13	9	8	4	0.5	4	1	2	0	1	2	0.889	2470	36
11	36	6.5	9.6	19.3	3.2	23	0.96	8.6	559	4.79	4.99	5	4	4	0	0	4	1	1	1	0	0	1
12	30	2	11.3	4.5	2.4	5	0.4	1.8	1228	4.78	11.95	12	9	7	6	0.857	3	1	2	1	0	0	0.778
13	38	2	4.9	10.02	2.49	52	0.74	1.1	1394	4.76	6.43	7	4	4	4	1	4	1	2	0	1	1	1	3100	38
14	30	9	4.77	2.24	7.22	20	1.3	1.5	3419	4.73	3.64	14	8	7	3	0.429	3	0	0	0	0	0	0.875
15	34	1	7.39	11.94	1.86	34	0.78	2.2	1625	4.7	6.03	12	10	8	8	1	3	1	2	0	1	1	0.8	2620	38
16	34	2.5	6.79	4.19	1.45	14	0.9	3.6	1789	4.7	5.22	6	6	3	3	1	3	1	2	0	1	1	0.5	1700	35
17	35	4	10.2	0.63	2.52	13	1.16	0.6	639	4.65	4.01	6	5	4	4	1	4	0	0	0	0	0	0.8
18	30	6	5.1	6.3	4.63	31	1.93	2.4	3143	4.54	2.35	14	12	7	5	0.714	3	1	1	1	0	0	0.583
19	31	1	5.72	2.49	4.38	24	0.75	1.5	3446	4.51	6.01	15	15	15	11	0.733	4	1	2	0	1	2	1	3010	37
20	36	3	8.1	13.2	9.52	21	0.3	2.3	1880	4.38	14.6	12	12	7	6	0.857	3	1	1	0	1	1	0.583	2780	38
21	35	3	7.12	2.98	4.6	25	1.89	1.4	2142	4.36	2.31	9	8	6	2	0.333	2	1	1	1	0	0	0.75
22	37	9	9.41	3.89	2.26	27	0.55	3.4	3005	4.25	7.73	13	6	3	1	0.333	2	0	0	0	0	0	0.5
23	32	1	8.75	5.58	4.79	20	0.82	1.6	1423	4.22	5.15	8	7	5	4	0.8	4	1	1	1	0	0	0.714
24	32	1	12.11	4.55	1.17	20	0.43	2.4	1446	4.22	9.81	10	7	5	3	0.6	3	1	1	1	0	0	0.714
25	30	1.5	3.6	1.4	1.01	54	0.97	3.3	959	4.08	4.21	5	4	4	3	0.75	3	1	1	1	0	0	1
26	31	3	6.9	3.06	8.09	25	0.69	0.9	3495	3.9	5.65	5	3	2	2	1	2	1	1	0	1	1	0.667	3200	38
27	30	3	5.57	3.63	5	19	1.23	1.8	3418	3.8	3.09	13	8	5	3	0.6	3	1	2	0	1	2	0.625	1850	33
28	26	4	4.51	4.14	8.14	24	0.4	5.7	3777	3.64	9.1	15	14	13	2	0.154	4	0	0	0	0	0	0.929
29	28	1	6.87	11.52	5.37	27	0.32	3.3	2554	3.63	11.34	12	10	7	6	0.857	3	0	0	0	0	0	0.7
30	27	5	7.49	2.53	4.49	20	2.55	1.3	2707	3.53	1.38	13	11	3	3	1	4	0	0	0	0	0	0.273
31	33	1	7.02	6.03	4.31	37	0.33	1.4	3191	3.5	10.61	5	4	2	1	0.5	2	0	0	0	0	0	0.5
32	33	4	7.5	2.78	2.06	39	0.85	1.6	2131	3.47	4.08	6	6	6	6	1	3	1	1	0	1	1	1	3506	41
33	35	6	0	0	4.03	0	0.3	2.6	2157	3.3	11	11	7	7	6	0.857	4	1	1	0	1	1	1	2860	37
34	25	2	8.49	1.27	5.33	28	0.86	2.1	1965	3.27	3.8	8	5	5	3	0.6	3	0	0	0	0	0	1
35	29	2	7.2	3.01	4.73	16	0.57	3.5	3154	3.24	5.68	13	10	5	5	1	3	1	1	0	1	1	0.5	3070	39
36	36	11	5.6	2.1	1.4	37	1.33	1.19	204	3.2	2.41	5	3	3	3	1	2	0	0	0	0	0	1
37	36	2	12.41	5.59	1.9	17	0.31	1.4	1126	3.17	10.23	7	7	7	5	0.714	3	1	3	0	1	2	1	1950	35
38	38	1	8.71	4.54	1.51	16	0.25	2.9	1197	3.07	12.28	5	4	4	3	0.75	4	1	1	1	0	0	1
39	36	1	8.5	3.2	2.88	37	1.7	7.9	2620	3.05	1.79	8	8	3	1	0.333	3	0	0	0	0	0	0.375
40	33	4	6.98	3.47	1.71	17	0.1	1.4	2556	3.03	30.3	10	4	7	6	0.857	3	1	2	0	1	2	0.875	1750	33
41	35	1	5.1	4.8	3.42	39	2.67	1.5	2670	3.02	1.13	11	10	10	10	1	3	0	0	0	0	0	1
42	24	1	5.93	3.37	4.46	15	1.43	3	2560	2.86	2	15	10	6	3	0.5	3	1	4	0	1	2	0.6	1496	35
43	35	0.5	4.58	3.92	1.51	35	0.24	2.6	528	2.82	11.75	5	4	4	2	0.5	3	1	1	0	1	1	1	3860	37
44	34	5	7.68	3.94	1.29	29	1.55	1.5	1376	2.78	1.79	11	8	5	4	0.8	4	0	0	0	0	0	0.625
45	32	1	8.38	5.63	4.73	13	2.87	9.5	1530	2.7	0.94	13	10	8	3	0.375	3	1	1	0	1	1	0.8	3300	38
46	34	3	11.29	6.57	5.02	29	0.4	1.3	1262	2.69	6.73	11	6	4	4	1	4	1	3	0	1	2	0.667	2140	35
47	32	5	8.45	10.84	4.13	16	0.72	2.3	1698	2.68	3.72	8	7	6	2	0.333	4	0	0	0	0	0	0.857
48	36	0.4	6.38	2.98	2.66	4	1.82	2.2	1992	2.62	1.44	10	4	4	3	0.75	4	0	0	0	0	0	1
49	36	5	8.41	4.85	2.47	23	0.09	1.8	1345	2.59	28.78	8	5	5	3	0.6	3	0	0	0	0	0	1
50	33	3	8.37	3.57	2.54	23	0.49	1.9	992	2.59	5.29	7	6	3	3	1	3	1	2	0	1	1	0.5	2780	38
51	33	6	9.18	1.9	1.4	24	0.34	1.1	636	2.46	7.24	5	3	2	2	1	2	1	2	0	1	2	0.667	2705	37
52	34	3	9.01	3.19	3.69	14	1.7	1.7	3173	2.44	1.44	12	10	8	7	0.875	3	0	0	0	0	0	0.8
53	32	7	8.46	2.32	4.71	20	1.72	3.3	3469	2.44	1.42	15	12	12	4	0.333	3	0	0	0	0	0	1
54	35	1	7.8	3.05	1.92	24	1.07	1.6	1963	2.43	2.27	11	7	8	2	0.25	2	0	0	0	0	0	0.8
55	28	2	6.85	10.63	3.28	90	3.05	2.2	1071	2.42	0.79	6	4	4	4	1	4	0	0	0	0	0	1
56	35	4	9.12	5.21	7.55	16	0.5	0.9	993	2.39	4.78	14	8	4	2	0.5	2	1	1	0	1	1	0.5	3200	40
57	28	6	7.49	2.53	4.49	20	1.31	1.6	2122	2.37	1.81	15	8	8	7	0.875	3	0	0	0	0	0	1
58	34	1	5.19	3.58	3.95	33	0.74	3	2624	2.32	3.14	10	9	7	4	0.571	4	0	0	0	0	0	0.778
59	33	3	7.38	8.71	8.94	17	2.93	5.8	3404	2.32	0.79	12	11	8	2	0.25	3	0	0	0	0	0	0.727
60	38	2	2.31	1.08	1.2	46	1.33	12.1	1206	2.29	1.72	9	9	6	4	0.667	4	1	1	1	0	0	0.667
61	33	10	9.4	6.5	8.54	93	1.16	1.6	3484	2.25	1.94	15	14	10	0	0	4	0	0	0	0	0	0.714
62	38	3	8.2	3.99	2.91	14	0.78	2.7	2594	2.22	2.85	13	10	9	6	0.667	4	1	1	0	1	1	0.9	3365	39
63	29	4	6.49	3.4	4.43	14	3.6	0.9	3488	2.2	0.61	11	7	2	1	0.5	2	0	0	0	0	0	0.286
64	33	2	8.3	3.5	1.5	17	0.99	1.96	1145	2.15	2.17	11	6	5	3	0.6	3	0	0	0	0	0	0.833
65	29	3	4.8	8.2	4.24	126	1.17	3.1	1644	2.13	1.82	11	9	5	1	0.2	2	0	0	0	0	0	0.556
66	35	1	11.49	7.71	5.39	27	1.63	2	5076	2.09	1.28	15	12	7	5	0.714	4	0	0	0	0	0	0.583
67	30	2	15.11	4.16	6.74	12	1.17	1.3	3362	2.06	1.76	15	12	7	7	1	3	1	3	0	1	2	0.583	2968	37
68	32	5	9.85	5.11	3.52	26	1.94	1.2	1152	2.04	1.05	7	6	3	1	0.333	2	0	0	0	0	0	0.5
69	38	2	4	1.79	4.79	31	2.32	6.2	439	2.03	0.88	12	7	4	2	0.5	3	0	0	0	0	0	0.571
70	33	5	5.86	3.57	4.52	42	1.79	2	3024	1.97	1.1	15	11	8	3	0.375	4	0	0	0	0	0	0.727
71	34	11	5.5	2.6	3.04	22	0.4	3.1	1174	1.93	4.83	7	6	6	6	1	3	0	0	0	0	0	1
72	34	4	6.58	3.25	3	23	0.54	3.3	1018	1.92	3.56	5	3	3	0	0	3	0	0	0	0	0	1
73	35	2	7.93	6.56	6.11	7	1.49	1.4	2134	1.9	1.28	11	5	8	5	0.625	3	0	0	0	0	0	1
74	38	4	4.2	8.9	1.3	57	1.38	1.7	3401	1.89	1.37	14	13	9	7	0.778	3	1	3	0	1	2	0.692	2300	37
75	34	2	5.37	1.68	1.43	17	1.37	2.1	1634	1.87	1.36	9	4	4	2	0.5	4	0	0	0	0	0	1
76	38	6	6.07	7.39	3.74	17	2.47	2	2042	1.86	0.75	9	5	4	1	0.25	4	0	0	0	0	0	0.8
77	31	2	3.7	4.1	2.13	45	1.33	2.9	2177	1.84	1.38	11	10	8	6	0.75	3	0	0	0	0	0	0.8
78	37	1	6.31	10.61	1.68	152	3.36	4.6	666	1.83	0.54	6	5	5	2	0.4	3	0	0	0	0	0	1
79	36	5	2.3	2.8	2.18	102	0.97	3.3	3422	1.83	1.89	12	12	9	4	0.444	2	0	0	0	0	0	0.75
80	34	6	6.49	2.55	4.37	24	0.96	2.9	2968	1.83	1.91	14	12	7	3	0.429	3	0	0	0	0	0	0.583
81	37	2	9.67	3.96	2.29	25	0.62	1.9	1392	1.82	2.94	8	7	7	7	1	4	1	1	0	1	1	1	2310	35
82	37	2	8.13	8.46	3.45	20	1.22	2	3273	1.8	1.48	15	10	7	2	0.286	3	0	0	0	0	0	0.7
83	35	3	7.9	4.8	4.8	41	0.98	2.62	1039	1.8	1.84	8	4	3	3	1	3	0	0	0	0	0	0.75
84	37	3	7.2	5.6	4.12	42	1.01	3.9	1963	1.8	1.78	13	13	11	10	0.909	3	0	0	0	0	0	0.846
85	33	3	6.96	6.43	4.72	46	1.05	2.9	3424	1.8	1.71	15	12	10	4	0.4	4	1	2	0	1	1	0.833	2700	37
86	33	5	7.02	3.68	4.26	15	1.02	0.9	1355	1.8	1.76	11	9	4	4	1	4	1	2	0	1	2	0.444	2200	36
87	38	15	8.02	4.23	3.58	25	1.48	1.4	3074	1.79	1.21	14	11	11	8	0.727	4	0	0	0	0	0	1
88	28	6	7.14	0.35	3.68	23	1.14	0.3	2332	1.78	1.56	15	8	3	3	1	3	0	0	0	0	0	0.375
89	28	2	9.26	7.9	6.06	28	1.23	2.9	2029	1.78	1.45	14	12	9	6	0.667	3	1	3	0	1	2	0.75	2250	36
90	27	4	6	3.4	1.96	18	0.87	1	1675	1.78	2.05	10	5	8	6	0.75	3	1	2	0	1	2	0.889	1820	37
91	28	5	7.9	3.7	1.8	25	0.99	6	871	1.77	1.79	7	6	6	5	0.833	3	1	2	1	0	0	1
92	37	3	10	12.7	5.13	51	0.89	1.6	1802	1.76	1.98	13	9	6	4	0.667	4	1	1	0	1	1	0.667	3040	36
93	34	2	6.68	5.41	2.4	25	1.36	1.4	2696	1.75	1.29	10	5	3	2	0.667	3	0	0	0	0	0	0.6
94	25	3	7.2	4	8.3	82	1.11	1	3104	1.75	1.58	8	3	2	1	0.5	2	0	0	0	0	0	0.667
95	31	6	7.8	5.41	3.61	30	1.48	2.4	2934	1.75	1.18	12	12	11	6	0.545	4	0	0	0	0	0	0.917
96	34	6	11.47	2.82	1.48	20	1.13	3.8	1125	1.74	1.54	6	6	5	1	0.2	2	1	1	0	0	0	0.833
97	32	7	6.04	7.85	2.71	22	1.04	6.1	3225	1.74	1.67	13	11	10	4	0.4	4	0	0	0	0	0	0.909
98	30	4	5.76	5.67	3.85	47	2.77	1.6	3152	1.69	0.61	15	15	11	5	0.455	3	0	0	0	0	0	0.733
99	35	10	6.01	4.3	2.06	37	2.06	1.2	1490	1.69	0.82	15	10	8	5	0.625	3	0	0	0	0	0	0.8
100	25	2	9.52	4.6	5.96	13	1.42	2.25	2051	1.69	1.19	7	6	3	3	1	3	1	1	0	1	1	0.5	3395	39
101	31	1	2.86	1.46	1.04	22	1.77	0.9	2007	1.68	0.95	8	5	4	3	0.75	3	0	0	0	0	0	0.8
102	29	1	3.7	5.5	1.95	48	1.81	5.6	2628	1.67	0.92	10	8	3	2	0.667	2	0	0	0	0	0	0.375
103	28	2	4.26	8.25	1.84	23	1.58	1.4	2630	1.67	1.06	5	5	2	0	0	2	0	0	0	0	0	0.4
104	37	2.5	7.5	23.9	6.43	41	1.4	4.5	2794	1.67	1.19	14	12	6	5	0.833	3	0	0	0	0	0	0.5
105	27	6	8.74	4.61	4.15	22	1.03	2.5	3413	1.66	1.61	14	11	9	7	0.778	3	0	0	0	0	0	0.818
106	31	1.5	9	5	2.9	26	1.14	3.6	2196	1.65	1.45	10	10	9	7	0.778	3	0	0	0	0	0	0.9
107	32	10	7.21	3.62	1.99	15	3.53	1.9	1694	1.65	0.47	12	11	9	7	0.778	3	1	2	0	1	1	0.818	2600	36
108	34	2	4.6	4.2	3.53	12	1.3	2.7	2042	1.64	1.26	5	4	3	2	0.667	3	0	0	0	0	0	0.75
109	38	1	5.01	3.65	5.18	12	1.21	1.1	2027	1.63	1.35	9	9	5	4	0.8	4	0	0	0	0	0	0.556
110	38	9	6.88	6.07	1.5	32	0.84	1.4	2574	1.63	1.94	10	6	5	0	0	4	1	1	1	0	0	0.833
111	31	6	7.59	3.16	2.61	21	1.22	3.4	2724	1.63	1.34	9	9	8	6	0.75	3	1	3	0	1	2	0.889	2571	36
112	37	1	7.5	5.1	2.5	75	1.41	1.9	3464	1.62	1.15	13	9	7	3	0.429	3	0	0	0	0	0	0.778
113	30	4	7.79	3.78	4.92	24	1.7	2.7	3480	1.62	0.95	15	13	9	7	0.778	3	0	0	0	0	0	0.692
114	36	4	10.27	7.26	2.72	35	1.03	0.6	1498	1.62	1.57	8	3	3	1	0.333	3	1	1	1	0	0	1
115	35	5	5.25	7.48	3.69	11	0.95	1.9	3432	1.62	1.71	15	14	8	6	0.75	3	1	1	0	1	1	0.571	4600	37
116	32	3	8.52	13.07	2.92	32	1.39	2.1	2401	1.6	1.15	14	10	7	3	0.429	3	1	1	0	1	1	0.7	2920	40
117	36	3	10.8	2.4	1.83	16	0.8	0.2	789	1.59	1.99	12	10	6	4	0.667	4	0	0	0	0	0	0.6
118	32	3	8.15	2.93	4.02	13	1.16	0.9	1697	1.58	1.36	12	8	7	2	0.286	4	0	0	0	0	0	0.875
119	34	2	2	1.5	1.75	46	1.18	1.1	3151	1.58	1.34	10	8	8	4	0.5	3	1	1	0	1	1	1	2550	38
120	36	2	8.82	1.77	7.24	18	0.64	0.7	1969	1.57	2.45	11	9	8	3	0.375	3	0	0	0	0	0	0.889
121	32	3	8.8	13.7	4.86	16	1.01	0.9	4013	1.57	1.55	5	4	3	2	0.667	3	0	0	0	0	0	0.75
122	31	6	7.8	3.9	2.7	10	0.82	3	2045	1.57	1.91	5	3	2	1	0.5	2	0	0	0	0	0	0.667
123	33	3	6.76	2.89	1.23	37	0.58	1.5	1468	1.57	2.71	6	3	2	1	0.5	2	1	1	1	0	0	0.667
124	35	1	7.82	7.38	1.54	49	0.47	0.9	1278	1.56	3.32	6	6	4	4	1	3	1	1	1	0	0	0.667
125	34	3	8.6	1.7	4.3	24	0.88	1.6	1290	1.56	1.77	10	7	6	3	0.5	2	1	1	1	0	0	0.857
126	36	1	6.55	4.88	1.23	19	1.47	2	3066	1.55	1.05	11	11	8	6	0.75	4	0	0	0	0	0	0.727
127	37	5	4.77	3.83	2.07	64	0.62	1.3	714	1.55	2.5	6	5	4	2	0.5	2	0	0	0	0	0	0.8
128	38	8	5.51	1.14	2	21	0.98	2.4	1786	1.55	1.58	7	7	5	3	0.6	3	0	0	0	0	0	0.714
129	37	11	8.81	4.57	8.26	27	1.21	2.6	3206	1.55	1.28	11	7	4	2	0.5	2	0	0	0	0	0	0.571
130	28	2	8.58	7.15	1.36	48	2.23	1.2	2585	1.55	0.7	13	11	9	7	0.778	3	1	1	1	0	0	0.818
131	34	1	3.2	5.1	4.1	54	0.92	2.4	3500	1.55	1.68	14	13	13	9	0.692	2	1	1	0	1	1	1	2330	35
132	35	4	9.2	11.4	4.87	24	0.6	1.3	1320	1.55	2.58	11	11	4	3	0.75	3	1	1	0	1	1	0.364	1240	29
133	37	3	6.06	4.44	3.96	22	1.3	1.9	3080	1.54	1.18	15	10	7	4	0.571	3	0	0	0	0	0	0.7
134	37	6	7.03	6.94	2.52	16	2.79	1.3	1931	1.53	0.55	7	4	7	6	0.857	2	1	1	0	1	1	1	3505	39
135	35	2	8.6	7.5	2	21	0.43	2.49	1566	1.52	3.53	8	8	6	3	0.5	3	1	1	0	1	1	0.75	2750	38
136	27	3	10.2	5.08	3.48	17	0.84	8.1	2214	1.52	1.81	15	15	13	8	0.615	2	1	2	0	1	2	0.867	2200	36
137	30	3.5	7.13	4.76	2.51	21	0.73	1.7	3344	1.52	2.08	15	13	6	4	0.667	4	1	2	0	1	2	0.462	2245	36
138	37	3	7.8	1.9	1.4	14	0.08	1	447	1.51	18.88	5	3	3	2	0.667	3	0	0	0	0	0	1
139	32	3	4	19	7.5	19	0.98	1.7	987	1.51	1.54	15	13	12	9	0.75	3	0	0	0	0	0	0.923
140	25	4	4.08	4.02	3.23	28	0.89	4.5	3009	1.51	1.7	5	4	4	2	0.5	2	0	0	0	0	0	1
141	38	2	4.5	2.8	1.9	13	0.49	4.4	870	1.51	3.08	9	9	9	4	0.444	4	1	1	0	1	1	1	2950	41
142	36	2	9.1	5.8	6.17	21	1.3	2.8	3184	1.5	1.15	8	5	2	2	1	2	0	0	0	0	0	0.4
143	37	3	15.9	5.06	1.3	22	0.35	2.9	474	1.5	4.29	5	4	4	2	0.5	3	0	0	0	0	0	1
144	26	3.7	6.7	6.2	5.5	19	0.76	3.1	3341	1.5	1.97	15	9	8	8	1	3	0	0	0	0	0	0.889
145	34	5	24.7	14.6	0.55	14	1.04	2.2	973	1.5	1.44	6	5	5	1	0.2	3	0	0	0	0	0	1
146	32	1	15.36	4.07	1.92	15	0.79	2.5	1019	1.5	1.9	5	4	3	3	1	3	1	1	0	1	1	0.75	3250	38
147	34	3	10.27	18.6	7.05	73	0.92	2	4594	1.5	1.63	15	15	14	6	0.429	3	1	1	0	1	1	0.933	2900	38
148	32	4	14.7	0.32	4.2	9	0.6	8.5	843	1.5	2.5	12	9	7	4	0.571	3	1	3	0	1	2	0.778	2570	38
149	36	4	4.1	5.3	3.03	67	1.13	1	3104	1.45	1.28	11	4	3	3	1	3	0	0	0	0	0	0.75
150	35	2	6.4	6.34	3.35	15	0.84	2.1	1490	0.99	1.18	9	8	5	1	0.23	3	0	0	0	0	0	0.625
151	38	3	2.6	3.9	4.03	84	0.44	2.6	1877	0.99	2.25	9	8	6	6	0.97	3	0	0	0	0	0	0.75
152	35	1	7.5	4.19	2.54	25	0.73	3	1724	0.99	1.36	12	11	11	7	0.64	3	1	1	0	1	1	1	2920	38
153	31	3	12	5.2	4.42	14	0.96	0.6	2744	0.98	1.02	12	11	11	6	0.53	3	0	0	0	0	0	1
154	25	1	5.7	11.27	3.71	71	0.47	1.1	3110	0.98	2.09	8	7	6	2	0.39	2	1	2	0	1	1	0.857	800	28
155	35	10	8.4	6.8	2.11	13	0.69	3.3	1882	0.98	1.42	8	6	3	1	0.39	3	1	2	0	1	2	0.5	1050	30
156	30	3	10.18	4.9	3.82	26	0.85	2	2398	0.97	1.14	10	6	6	5	0.78	3	0	0	0	0	0	1
157	29	1	8.6	4.6	3.39	32	0.68	1.8	1898	0.96	1.41	10	7	7	5	0.67	3	0	0	0	0	0	1
158	33	4	3.48	10.06	1.87	66	0.8	3	1658	0.96	1.2	7	6	6	6	0.97	3	0	0	0	0	0	1
159	36	6	3.69	1.88	1.99	21	0.81	2.1	2094	0.96	1.19	7	5	5	5	0.97	3	0	0	0	0	0	1
160	30	3.6	8.2	8.7	1.84	24	0.39	2	1388	0.95	2.44	10	10	8	5	0.58	3	0	0	0	0	0	0.8
161	32	5	9.3	12.6	3.71	23	0.89	3	1129	0.95	1.07	8	6	6	2	0.39	3	0	0	0	0	0	1
162	32	5	2.98	5.22	4.62	16	0.95	2.4	1409	0.95	1	12	7	7	5	0.67	3	0	0	0	0	0	1
163	29	1	4.2	5.2	3.92	118	0.84	1.5	2784	0.95	1.13	9	9	7	2	0.33	4	1	1	0	1	1	0.778	2900	37
164	34	2	5.09	4.79	2.22	30	0.64	0.9	1081	0.94	1.47	11	8	6	6	0.97	3	0	0	0	0	0	0.75
165	33	5	6.8	9.8	1.84	32	0.94	2.2	1611	0.94	1	11	7	7	5	0.67	3	0	0	0	0	0	1
166	34	11	5.5	3.3	3.5	18	0.4	2.5	857	0.94	2.35	8	7	5	2	0.47	2	0	0	0	0	0	0.714
167	34	1	4.4	5.8	4.56	84	0.71	6.4	1836	0.94	1.32	11	8	7	6	0.83	3	1	2	0	1	2	0.875	2600	37
168	32	2	5.06	9.23	1.9	33	0.6	1.1	2391	0.93	1.55	13	12	12	8	0.68	3	0	0	0	0	0	1
169	30	2	7.6	4	2.23	32	0.85	1.8	1466	0.93	1.09	6	5	5	1	0.23	3	0	0	0	0	0	1
170	37	4	6.08	2.67	3.41	24	0.7	4.3	2700	0.93	1.33	12	6	6	6	0.97	3	1	1	0	1	1	1	3470	38
171	35	2	6.8	3.82	3.85	15	0.43	3.7	2089	0.92	2.14	6	4	4	1	0.29	2	1	1	0	1	1	1	2800	38
172	32	2.5	4.9	3.5	5.48	62	0.42	1.8	1984	0.92	2.19	15	13	12	7	0.58	3	1	2	0	1	2	0.923	2180	36
173	32	2	3.7	4.6	4.66	79	0.66	0.7	1502	0.91	1.38	8	7	4	3	0.87	3	0	0	0	0	0	0.571
174	36	8	7.51	2.92	3.74	19	0.43	4.4	1776	0.91	2.12	11	10	4	4	0.97	3	0	0	0	0	0	0.4
175	30	7	8.04	3.52	2.09	12	0.55	2.9	2221	0.91	1.65	13	7	7	6	0.83	4	1	1	1	0	0	1
176	28	3	6.98	3.39	4.51	25	0.63	2.9	2320	0.91	1.44	10	8	7	3	0.5	3	1	2	0	1	2	0.875	2450	37
177	34	2	9.53	4.15	1.46	23	0.68	1.7	2316	0.9	1.32	12	12	7	6	0.83	3	0	0	0	0	0	0.583
178	35	3	4.18	2.14	2.98	55	0.83	0.2	1529	0.9	1.08	13	10	9	1	0.13	3	1	2	0	1	2	0.9	2691	37
179	34	5	8.9	2.4	2.5	24	0.92	3.4	1556	0.9	0.98	10	9	8	7	0.87	3	1	1	0	1	1	0.889	2480	36
180	38	3	3.7	4.2	2.97	109	0.54	2	867	0.89	1.65	7	7	6	5	0.78	4	0	0	0	0	0	0.857
181	29	3	2.47	7.2	5.46	15	0.11	2.9	2056	0.89	8.09	15	10	10	6	0.58	3	1	2	0	1	2	1	2500	36
182	37	6	9.3	2.1	1.65	16	0.72	2.4	1430	0.89	1.24	8	7	7	6	0.83	3	1	1	0	1	1	1	2600	37
183	31	7	6.2	9.9	3.39	47	0.49	2.1	2204	0.89	1.82	8	8	6	6	0.97	3	1	3	0	1	1	0.75	2900	40
184	30	2	6.7	1.8	1.75	22	0.95	1.4	1405	0.88	0.93	11	7	7	2	0.33	2	0	0	0	0	0	1
185	36	7	4.4	6.1	2.18	69	0.5	2.4	689	0.88	1.76	9	8	5	3	0.7	3	0	0	0	0	0	0.625
186	30	4	7.1	4.2	3.2	20	0.28	2.5	4078	0.87	3.11	10	7	6	3	0.58	3	0	0	0	0	0	0.857
187	30	2	11.32	3.31	4.78	33	0.33	2.2	1672	0.87	2.64	12	11	10	7	0.68	3	1	3	0	1	2	0.909	2240	36
188	35	2	6.09	2.51	2.68	22	0.87	1	1821	0.86	0.99	11	8	8	2	0.29	4	0	0	0	0	0	1
189	38	8	5.7	4.4	2.44	60	0.3	1.4	3324	0.86	2.87	13	11	10	5	0.47	3	0	0	0	0	0	0.909
190	33	2	10.4	2.8	2.97	32	0.6	7.3	1936	0.86	1.43	12	8	6	5	0.78	3	1	1	0	1	1	0.75	3600	39
191	29	3	9.5	2.9	4.13	13	0.35	1.7	2528	0.86	2.46	11	11	5	1	0.23	2	1	1	0	1	1	0.455	2900	39
192	31	6	6.6	6.1	3.04	23	0.64	2.3	3572	0.86	1.34	8	7	6	2	0.39	3	1	1	0	1	1	0.857	3145	40
193	31	6	6.6	6.1	3.04	23	0.64	2.3	3572	0.86	1.34	8	7	6	2	0.39	3	1	1	0	1	1	0.857	3145	40
194	35	0.7	10.5	16.7	4.14	21	0.88	1	2160	0.85	0.97	14	8	8	6	0.73	3	0	0	0	0	0	1
195	38	1	7.01	4.74	1.46	25	0.7	0.8	2625	0.85	1.21	14	14	10	7	0.68	3	0	0	0	0	0	0.714
196	37	5	8.12	4.03	3.64	17	0.8	1.6	2006	0.85	1.06	11	11	11	7	0.64	4	1	1	1	0	0	1
197	36	2	7.56	1.88	1.59	16	0.41	1.7	1598	0.85	2.07	11	7	4	3	0.87	4	1	2	0	1	2	0.571	2550	37
198	36	10	5.1	3.6	3.59	44	0.6	0.7	2618	0.85	1.42	11	11	11	6	0.53	4	1	2	0	1	1	1	2640	37
199	30	4	7.5	2.8	3.29	21	0.84	1.56	1500	0.84	1	10	7	3	2	0.78	2	0	0	0	0	0	0.429
200	33	10	5.24	1.55	4.23	17	0.9	0.6	2425	0.84	0.93	10	8	7	5	0.67	3	0	0	0	0	0	0.875
201	34	3	3.3	3.7	2.84	76	0.95	0.8	3283	0.84	0.88	13	12	11	9	0.8	3	1	1	1	0	0	0.917
202	29	1	6.4	5.3	2.16	48	0.51	3	2646	0.84	1.65	11	10	6	3	0.58	3	1	1	0	1	1	0.6	2950	39
203	34	2	8.2	3.2	1.7	22	0.59	2.6	3166	0.84	1.42	14	11	11	10	0.88	3	1	1	0	1	1	1	2700	37
204	37	2	7.5	5.1	2.65	25	0.6	1.8	1145	0.84	1.4	9	9	8	5	0.61	3	1	1	0	1	1	0.889	3480	38
205	36	3	9.5	6.1	2.25	12	0.6	0.9	2056	0.84	1.4	12	8	7	5	0.67	4	1	3	0	1	2	0.875	1900	36
206	38	8	6.05	3.03	1.33	27	0.6	2.4	2518	0.84	1.4	13	8	8	6	0.73	4	1	1	0	1	1	1	2560	37
207	32	2	9.17	2.38	2.05	15	0.53	1.8	2091	0.83	1.57	8	7	4	1	0.29	2	0	0	0	0	0	0.571
208	30	3	10.3	5.7	4.66	21	0.72	2.9	1899	0.83	1.15	10	10	10	3	0.35	2	0	0	0	0	0	1
209	33	6	2.3	1.4	2.27	69	0.59	4	1178	0.83	1.41	5	3	3	3	0.97	3	0	0	0	0	0	1
210	28	2	5.16	4.22	1.52	22	0.95	3.5	1854	0.83	0.87	5	4	4	3	0.87	3	1	2	0	1	2	1	2200	36
211	30	5	2.99	5.93	2.5	37	0.69	2.6	2163	0.83	1.2	15	12	9	7	0.76	3	1	1	0	1	1	0.75	2900	39
212	34	7	2.7	2.2	2.27	4	0.39	2.2	1441	0.83	2.13	14	13	12	3	0.29	3	1	2	0	1	2	0.923	2000	36
213	28	3	9.1	4.5	2.65	15	0.57	1.8	2180	0.82	1.44	13	12	10	8	0.78	3	0	0	0	0	0	0.833
214	33	3	6.57	2.55	2.39	26	0.73	2.4	2347	0.82	1.12	13	12	9	6	0.65	3	0	0	0	0	0	0.75
215	33	3	6.57	2.55	2.39	26	0.73	2.4	2347	0.82	1.12	13	12	9	6	0.65	3	0	0	0	0	0	0.75
216	33	3	6.1	7	4.74	16	0.9	1.6	4875	0.82	0.91	15	10	9	7	0.78	3	1	1	0	1	1	0.9	3000	39
217	32	1	8.9	3.4	1.83	29	0.53	2.6	1828	0.81	1.53	11	7	5	3	0.7	3	0	0	0	0	0	0.714
218	36	5	7.2	2.6	1.8	14	0.68	1.9	2397	0.81	1.19	11	9	4	3	0.87	4	0	0	0	0	0	0.444
219	36	1	7.09	3.88	3.39	18	0.52	1	1963	0.81	1.56	9	7	7	3	0.5	3	1	1	0	1	1	1	3520	38
220	29	4	4.55	5.18	4.8	10	0.87	3.1	2125	0.81	0.93	12	7	7	6	0.83	3	1	1	0	1	1	1	1100	32
221	35	3	5.9	2.74	1.94	26	0.65	0.9	2450	0.79	1.22	10	10	9	5	0.54	3	0	0	0	0	0	0.9
222	37	6	6.26	6.31	2.61	16	0.68	0.9	815	0.79	1.16	10	6	6	5	0.78	3	0	0	0	0	0	1
223	34	2	2.86	4	2.71	15	0.81	1.9	1447	0.79	0.98	7	6	6	3	0.58	3	1	3	1	0	0	1
224	34	1	7.7	4.1	5.29	14	0.44	2.1	1193	0.79	1.8	11	9	9	6	0.65	4	1	1	0	1	1	1	3180	39
225	33	1	6.73	2.51	1.87	26	0.4	1.8	2025	0.78	1.95	9	8	7	3	0.5	3	1	1	0	1	1	0.875	2500	39
226	35	2	5.07	8.17	1.89	21	0.47	1.3	740	0.78	1.66	6	6	5	3	0.7	3	1	1	0	1	1	0.833	2220	38
227	29	2	10.25	4.41	2.73	13	0.48	2.1	766	0.78	1.63	7	5	5	3	0.7	3	1	2	0	1	2	1	2625	35
228	31	5	11.41	3.91	2.94	24	0.41	0.7	1712	0.78	1.9	10	9	8	7	0.87	3	1	3	0	1	2	0.889	2250	38
229	37	1	11.54	3.96	1.78	32	0.51	1.4	1756	0.77	1.51	13	12	9	7	0.76	3	1	1	0	1	1	0.75	2850	37
230	38	2	9.08	2.55	1.88	22	0.46	0.8	1117	0.76	1.65	8	7	7	3	0.5	3	0	0	0	0	0	1
231	36	2	5.83	7.72	2.62	36	0.51	1.8	1569	0.76	1.49	9	9	8	7	0.87	3	0	0	0	0	0	0.889
232	27	4	9.5	6.7	4.97	22	0.92	1.6	3414	0.76	0.83	12	10	5	5	0.93	4	1	1	1	0	0	0.5
233	32	2	6	3.7	3.7	13	0.7	0.5	2085	0.75	1.07	14	10	8	3	0.44	3	0	0	0	0	0	0.8
234	31	2	5.47	6.77	3.83	20	0.44	1	1441	0.75	1.7	9	7	4	3	0.87	3	1	1	0	1	1	0.571	2500	40
235	34	3	7.31	1.97	2.78	13	0.9	1.8	2466	0.74	0.82	11	9	9	8	0.91	3	0	0	0	0	0	1
236	34	3.6	4.1	5.8	2.76	77	0.75	2	1587	0.74	0.99	10	9	7	1	0.17	3	0	0	0	0	0	0.778
237	32	3	9.56	4.53	4.27	23	0.7	2.5	4019	0.74	1.06	11	11	8	6	0.73	3	1	3	1	0	0	0.727
238	32	1	8.08	5	4.83	25	0.81	2.6	3173	0.74	0.91	11	9	9	7	0.78	3	1	1	0	1	1	1	2650	38
239	37	1	3.65	3.19	3.7	50	0.67	0.7	1508	0.72	1.07	14	14	13	5	0.36	3	0	0	0	0	0	0.929
240	38	2	8.5	2.7	3.29	13	0.62	1.5	2468	0.72	1.16	13	13	12	10	0.87	3	0	0	0	0	0	0.923
241	37	3	5.6	9.2	3.33	22	0.49	4.2	2486	0.72	1.47	13	9	6	5	0.78	4	0	0	0	0	0	0.667
242	38	11	3.02	0.99	2.31	27	0.62	2.4	1402	0.72	1.16	9	8	6	6	0.97	4	0	0	0	0	0	0.75
243	38	1	8.3	5.8	3.98	18	0.47	0.9	2215	0.72	1.53	12	10	8	7	0.85	3	1	1	0	1	1	0.8	2940	38
244	36	1	6.82	2.17	1.31	21	0.41	2.7	2996	0.71	1.73	9	8	8	5	0.58	3	0	0	0	0	0	1
245	36	1	5.7	4.16	3.89	40	0.44	1.3	1914	0.71	1.61	10	7	5	5	0.97	3	0	0	0	0	0	0.714
246	33	1	8.62	2.2	1.59	27	0.53	1.7	2519	0.71	1.34	15	15	12	3	0.29	3	1	1	1	0	0	0.8
247	35	1	4.62	5.4	1.77	19	0.36	2.6	667	0.71	1.97	6	6	3	1	0.39	2	1	1	0	1	1	0.5	2926	38
248	31	1	3.4	1.9	2.33	42	0.96	2.9	1613	0.69	0.72	7	6	3	2	0.78	2	1	1	0	1	1	0.5	2960	39
249	32	1	10.1	5.6	1.96	21	0.85	3.3	1251	0.68	0.8	10	8	7	6	0.83	3	0	0	0	0	0	0.875
250	37	6	5.7	4.2	3.6	22	0.62	1.8	2747	0.68	1.1	13	11	10	3	0.35	3	0	0	0	0	0	0.909
251	33	8	5.01	5.35	4.99	124	0.34	4.2	1072	0.68	2	5	5	4	3	0.87	3	1	1	1	0	0	0.8
252	34	2	3.05	1.44	2.36	38	0.67	1.1	1388	0.68	1.01	6	5	5	3	0.7	3	1	3	0	1	2	1	2250	36
253	35	3	6.18	4.96	3.47	28	0.69	2.5	2709	0.68	0.99	13	9	6	3	0.58	3	1	3	0	1	2	0.667	2220	34
254	38	2	8.5	2.7	3.29	13	0.25	1.1	1091	0.67	2.68	8	8	8	6	0.73	3	0	0	0	0	0	1
255	34	2	7	2.9	3.56	19	0.8	2.11	2089	0.67	0.84	14	12	11	2	0.21	3	0	0	0	0	0	0.917
256	37	3	5.8	6.8	3.48	13	0.6	1.6	2441	0.67	1.12	12	11	11	7	0.62	4	0	0	0	0	0	1
257	36	1	9.87	5.8	3.85	25	0.37	4	1709	0.67	1.81	8	7	7	7	0.97	3	1	1	0	1	1	1	3000	37
258	30	3	4.8	2.8	4.45	24	0.57	1.4	1412	0.66	1.16	11	9	7	6	0.83	3	0	0	0	0	0	0.778
259	32	5	1.54	1.43	1.23	78	0.4	3.2	807	0.66	1.65	6	4	2	2	0.97	2	0	0	0	0	0	0.5
260	35	3	5.86	2.8	2.71	17	0.48	3	1539	0.66	1.38	8	6	5	1	0.23	3	1	1	0	1	1	0.833	3300	37
261	34	1	8.52	3.79	4.2	12	0.44	1.7	1613	0.65	1.48	6	4	4	1	0.29	3	0	0	0	0	0	1
262	38	9	8.8	6.7	3.38	9	0.59	9.6	2666	0.65	1.1	15	10	10	6	0.58	3	0	0	0	0	0	1
263	33	5	9.37	29.71	2.34	134	0.56	1.1	448	0.64	1.14	8	7	5	1	0.23	3	0	0	0	0	0	0.714
264	31	4	6.7	5.7	1.77	21	0.53	0.6	1493	0.64	1.21	14	13	12	7	0.58	3	1	1	0	1	1	0.923	3305	38
265	33	2.7	9.87	5.07	1.97	11	0.4	3	1757	0.63	1.58	12	11	11	3	0.32	3	1	2	0	1	1	1	2800	36
266	38	3	8.31	6.56	4.19	32	0.37	1	2231	0.63	1.7	7	6	5	4	0.78	4	1	2	0	1	2	0.833	2030	36
267	34	0.8	1.8	5.7	1.75	99	0.5	3.2	2064	0.62	1.24	12	11	11	3	0.32	3	0	0	0	0	0	1
268	34	1	9.35	3.41	2.53	24	0.32	1.7	982	0.62	1.94	9	9	8	8	0.97	3	0	0	0	0	0	0.889
269	35	2	8.85	5.82	3.59	15	0.29	2.5	2388	0.61	2.1	10	6	6	5	0.81	2	0	0	0	0	0	1
270	34	4	4.18	2.66	1.58	46	0.33	1.7	1273	0.61	1.85	9	8	8	5	0.61	3	0	0	0	0	0	1
271	31	3	3.6	12.3	4.87	109	0.62	1.5	1663	0.6	0.97	11	11	11	7	0.64	3	0	0	0	0	0	1
272	33	3	6.8	2.4	2.33	20	0.3	0.4	1686	0.6	2	12	8	7	5	0.67	3	1	1	0	1	1	0.875	2500	38
273	33	4.5	6.1	4.1	2.54	21	0.7	2.8	2619	0.6	0.86	14	8	7	7	0.97	3	1	1	0	1	1	0.875	3400	40
274	32	5	6.5	3.4	3.98	22	0.3	2.2	1193	0.6	2	11	11	11	9	0.8	3	1	2	0	1	1	1	3500	38
275	34	7	1.97	5.2	3.24	12	0.35	2.8	1150	0.6	1.71	8	6	6	5	0.78	3	1	1	0	1	1	1	2440	36
276	33	1	8.5	3.39	1.65	39	0.47	1.8	774	0.59	1.26	6	5	4	3	0.87	3	1	1	0	1	1	0.8	3740	40
277	31	3	7.2	2.5	1.98	47	0.49	2.1	1124	0.59	1.2	10	7	4	3	0.87	3	1	1	0	1	1	0.571	3100	38
278	29	3	6.59	8.39	2.78	23	0.6	3.9	3038	0.59	0.98	13	12	7	3	0.5	4	1	1	0	1	1	0.583	2674	39
279	34	10	5.17	3.66	2.43	58	0.84	0.8	1905	0.59	0.7	13	11	8	7	0.85	3	1	2	0	1	2	0.727	1850	35
280	35	3	5.4	1.5	2.65	13	0.68	1.2	1412	0.58	0.85	6	5	4	1	0.29	3	0	0	0	0	0	0.8
281	38	5	4.5	7	2.54	79	0.61	1.6	1703	0.58	0.95	13	13	13	6	0.45	3	0	0	0	0	0	1
282	32	2	4.56	4.22	5.45	80	0.59	2.2	2095	0.58	0.98	11	11	8	5	0.58	3	1	1	1	0	0	0.727
283	30	1	4.7	3.21	3.21	11	0.77	1.5	4550	0.57	0.74	10	9	9	6	0.65	3	0	0	0	0	0	1
284	37	9	1.65	2	1.66	13	0.4	2.6	3907	0.57	1.43	11	10	10	5	0.47	3	1	1	1	0	0	1
285	37	1	2.1	2.3	3.19	68	0.33	1.1	1427	0.57	1.73	13	7	5	4	0.78	4	1	4	0	1	2	0.714	2220	35
286	34	1	9.5	5.3	1.38	19	0.6	3.8	1281	0.56	0.93	10	7	3	3	0.87	2	0	0	0	0	0	0.429
287	34	2	6.3	1.3	3.56	21	0.3	1.5	1280	0.56	1.87	6	6	6	5	0.78	2	0	0	0	0	0	1
288	38	5	8.98	4.17	1.39	39	0.95	0.8	1603	0.56	0.59	7	5	4	2	0.58	4	1	2	0	1	1	0.8	2745	38
289	34	3	13.4	3.2	2.55	17	0.6	4	1610	0.55	0.92	7	7	7	6	0.83	3	1	1	0	1	1	1	2060	37
290	33	3	7.55	2.77	2.67	19	0.5	4.6	1223	0.55	1.1	8	7	6	3	0.58	2	1	2	0	1	2	0.857	2550	36
291	34	4	11.1	6.1	1.26	26	0.36	3.1	694	0.54	1.5	5	4	3	3	0.97	3	0	0	0	0	0	0.75
292	38	2	6.74	8.84	1.99	15	0.36	2.3	1835	0.54	1.5	12	10	8	7	0.87	3	1	2	0	1	2	0.8	2590	37
293	34	4	8.36	3.9	1.69	12	0.46	0.8	1358	0.54	1.17	9	9	8	6	0.73	3	1	1	0	1	1	0.889	3070	38
294	36	6	5.86	4.17	2.18	16	0.36	2	1840	0.54	1.5	13	8	4	3	0.87	3	1	1	0	1	1	0.5	2720	35
295	37	10	1.51	14.46	2.76	58	0.49	0.9	1530	0.54	1.1	9	8	8	3	0.44	3	1	1	0	1	1	1	3060	37
296	29	0.5	1.81	3.63	5.08	103	0.52	0.5	1666	0.53	1.02	12	11	9	2	0.26	3	0	0	0	0	0	0.818
297	34	1	8.48	3.17	4.24	26	0.23	3.9	1446	0.53	2.3	5	5	5	3	0.7	3	1	2	0	1	2	1	1800	36
298	33	3	12.71	2.22	1.75	16	0.65	1	781	0.52	0.8	5	5	4	1	0.29	3	1	1	0	1	1	0.8	3050	39
299	31	3	9.4	2.8	2.33	20	0.9	2.1	2180	0.51	0.57	9	9	5	4	0.87	2	0	0	0	0	0	0.556
300	33	4	5.8	2.3	1.77	94	0.65	1	1203	0.5	0.77	6	6	6	4	0.65	3	0	0	0	0	0	1
301	32	2	9	5	3.07	26	0.95	1.6	1096	0.5	0.53	13	13	12	10	0.81	3	1	1	0	1	1	0.923	2570	39
302	37	11	5.51	2.34	2.33	24	0.66	2.8	1232	0.49	0.74	9	9	9	5	0.52	3	0	0	0	0	0	1
303	36	4	5	6.5	2.6	30	0.3	3	1335	0.46	1.53	10	6	5	3	0.7	3	0	0	0	0	0	0.833
304	36	0.4	7	4.7	3.35	23	0.69	1	770	0.46	0.67	7	5	4	3	0.87	3	1	1	1	0	0	0.8
305	33	3	5.6	2.37	1.78	27	0.21	0.3	563	0.46	2.19	6	5	5	2	0.47	3	1	1	1	0	0	1
306	35	4	2.8	4.1	3.46	120	0.3	2	1248	0.45	1.5	7	7	5	5	0.97	3	0	0	0	0	0	0.714
307	34	1	8.21	3.64	4.49	18	0.34	0.6	1585	0.44	1.29	10	9	9	8	0.91	3	1	1	1	0	0	1
308	29	2	9.7	4.4	1.33	20	0.4	2.2	1062	0.44	1.1	5	5	5	5	0.93	3	1	1	0	1	1	1	3200	38
309	34	4	2.1	1.5	2.76	10	0.3	1.3	2022	0.44	1.47	12	12	11	3	0.32	3	1	2	0	1	2	0.917	1500	32
310	34	4	6.14	3.66	2.84	25	0.33	1.4	974	0.42	1.27	12	10	10	2	0.23	3	1	1	1	0	0	1
311	30	4	6.7	10.1	5.44	27	0.55	0.9	1400	0.41	0.75	9	8	8	7	0.87	2	0	0	0	0	0	1
312	35	5	10.26	3.42	1.52	27	0.4	2	1259	0.41	1.03	7	5	3	3	0.97	3	0	0	0	0	0	0.6
313	34	2	8.24	4.08	2.47	32	0.43	0.4	856	0.41	0.95	8	7	5	5	0.93	3	1	1	0	1	1	0.714	2856	40
314	35	1	3.47	4.6	2.67	56	0.21	1.6	1791	0.4	1.9	8	7	6	5	0.78	3	1	2	0	1	2	0.857	2050	35
315	29	3	3.3	2.8	1.8	55	0.12	3.9	1182	0.39	3.25	5	5	5	1	0.23	2	0	0	0	0	0	1
316	36	5	8.08	3.2	3.11	17	0.19	5.2	1814	0.39	2.05	11	10	10	8	0.82	3	1	3	0	1	3	1	1650	34
317	34	4	4.42	4.22	3.53	12	0.58	1.8	2337	0.38	0.66	9	7	7	3	0.5	3	0	0	0	0	0	1
318	33	6	7.7	16	2.33	16	0.57	1.7	1239	0.38	0.67	6	5	4	2	0.58	2	1	2	1	0	0	0.8
319	35	3	11.4	4.09	2.28	16	0.62	1.2	701	0.37	0.6	8	6	6	5	0.81	3	0	0	0	0	0	1
320	27	2	7.7	6.9	3.5	19	0.27	2.3	1574	0.37	1.37	8	7	5	3	0.7	3	1	2	0	1	2	0.714	1650	34
321	32	5	9.6	8.5	3.79	20	0.41	0.3	641	0.36	0.88	6	6	5	1	0.23	4	0	0	0	0	0	0.833
322	31	5	8.86	7.58	2.41	14	0.59	1	1133	0.33	0.56	8	8	7	5	0.67	3	1	1	1	0	0	0.875
323	32	2	5.92	10.78	4.23	102	0.6	1.1	1050	0.32	0.53	6	6	6	3	0.58	3	1	4	0	1	2	1	2150	37
324	29	3	2.03	0.78	5.41	13	0.19	0.8	2093	0.31	1.63	10	9	5	5	0.93	3	1	1	0	1	1	0.556	3275	40
325	31	8	6	2.1	1.74	25	0.38	1.4	834	0.29	0.76	5	4	3	1	0.39	2	0	0	0	0	0	0.75
326	33	3	9.2	7.1	2.37	20	0.2	2.9	728	0.27	1.35	5	4	4	2	0.58	3	1	1	1	0	0	1
327	35	4.5	7.52	3.72	1.37	26	0.46	1.2	793	0.25	0.54	11	10	6	3	0.58	3	1	1	0	1	1	0.6	2490	37
328	33	7	6.1	4.37	2.09	22	0.08	1	808	0.24	3	8	6	4	2	0.58	3	1	1	0	1	1	0.667	2600	39
329	34	2	6.03	8.98	1.79	13	0.78	1.4	807	0.23	0.29	5	4	4	2	0.58	3	0	0	0	0	0	1
330	37	2.5	2.83	2.27	1.46	87	0.14	1.5	858	0.23	1.64	7	7	4	2	0.58	3	0	0	0	0	0	0.571
331	34	1	10.98	3.45	1.43	18	0.47	2.2	835	0.23	0.49	7	6	5	2	0.47	2	1	1	0	1	1	0.833	1495	30
332	33	6	6.61	9.03	1.4	27	0.14	0.5	993	0.23	1.64	10	9	5	3	0.7	3	1	1	0	1	1	0.556	3080	41
333	32	9	5.7	2.4	2.44	20	0.2	2	887	0.16	0.8	7	7	5	4	0.78	3	1	1	0	1	1	0.714	2500	36
334	33	1	6.46	6.3	3.92	35	0.16	1.1	699	0.14	0.88	7	6	6	5	0.81	3	1	1	0	1	1	1	2760	40
335	34	4	6.1	1.9	2.97	35	0.08	0.9	940	0.08	1	6	5	5	1	0.23	2	1	1	0	1	1	1	2838	38
336	31	4	6.7	5.7	1.77	21	0.41	6.9	1062	0.07	0.17	5	5	5	3	0.7	4	0	0	0	0	0	1
337	29	7	7.83	13.8	5.04	17	0.08	0.9	798	0.01	0.13	11	10	7	3	0.5	2	0	0	0	0	0	0.7

## Sheet: DataLabel
P2_1.8	1= P2 <=1.8; 2= P2 >1.8
P1_0.98	1= P1 <=0.98; 2= P1 >0.98
P1_P2_75per	1= P1 <=0.98, P2 <=1.8; 2=P1 <=0.98, P2 >1.8; 3= P1 >0.98, P2 <=1.8; 4= P1 >0.98, P2 >1.8
P2_0.92	1= P2 <=0.92; 2= P2 >0.92
P1_0.6	1= P1 <=0.6; 2= P1 >0.6
P1_P2_ROC	1= P1 <=0.6, P2 <=0.92 ; 2=P1 <=0.6 , P2 >0.92; 3= P1 >0.6, P2 <=0.92; 4= P1 >0.6, P2 >0.92
age	age
duration	duration of inferitility
FSH0	baseline D3 FSH
LH0	baseline D3 LH
AMH0	D3 AMH
E20	D3 estadiol
P4level1	Progesterone 2 days before HCG
LH	LH on day of HCG
E2	estradiol on day of HCG
P4level2	progesterone on day of HCG
P4ratio	progesterone level 2 / progesterone level 1
oocyte	the number of retrieved oocytes
MII	the number of retrieved mature oocytes
totalE	total number of 2PN zygote
goodD3E	number of D3 good embryos
goodembryorate	rate of D3 good embryos
ETno	number of embryo transfer
preg	pregnancy 1= Yes, 0= No
sac	number of gestational sac
abort	abortion 1= Yes, 0= No
livebirth	live brith, 1= Yes, 0= No
birthnum	number of newborn
FertilizationR	fertilization rate
weight	body weight of newborn
weeks	gestatioal weeks at delivery
